# Supplementary material for: Antimicrobial Activity the Essential Oil from Croton pluriglandulosus Carn. Leaves against Microorganisms of Clinical Interest
Source: J Fungi (Basel). 2023 Jul 17;9(7):756. doi: 10.3390/jof9070756 (PMC10381380; doi:10.3390/jof9070756)
Supplement: Supplementary file 1 [file jof-09-00756-s001.zip]

Archive with 1 entries (1 files):
- jof-2414731-supplementary.pdf
